# Supplementary material for: Gut Microbiota Dynamics during Dietary Shift in Eastern African Cichlid Fishes
Source: PLoS One. 2015 May 15;10(5):e0127462. doi: 10.1371/journal.pone.0127462 (PMC4433246; doi:10.1371/journal.pone.0127462)
Supplement: S1 Table — (XLS) [file pone.0127462.s005.xls]

## Sheet: Samples
Table S1. Cichlid samples information. All specimens were collected in 2011
Species	Specimen ID	Locality	Diet (major sources)
Haplochromis trifasciatus (Haptri)	HT39	Mpulungu, Zambia	zooplankton
	HT1CQi4	Mpulungu, Zambia
	HT2CQi3	Mpulungu, Zambia
	HT3CQi2	Mpulungu, Zambia
Haplochromis microlepis (Hapmic)	HM2022	Mvuna, Tanzania	zooplankton
	HM2023	Mvuna, Tanzania
	HM2024	Mvuna, Tanzania
	HM2025	Mvuna, Tanzania
	HM2026	Mvuna, Tanzania
Plecodus straeleni (Plestr)	PS2021	Mvuna island, Tanzania	fish scales, skin and fry
	PSDFA4	Kasanga, Tanzania
	PSDFA6	Kasanga, Tanzania
	PSDBG4	Fulwe rocks, Tanzania
	PSDBB8	Fulwe rocks, Tanzania
Perissodus microlepis (Permic)	PM1	Mpulungu, Zambia	fish scales
	PM2	Mpulungu, Zambia
	PM3	Mpulungu, Zambia
	PM8	Mpulungu, Zambia
	PM11	Mpulungu, Zambia
Perissodus eccentricus (Perecc)	PE2020	Mvuna island, Tanzania	fish scales
Astatotilapia burtoni (Astbur)	AB1805	Chipwa, near Kalambo river mouth, Zambia	plants & auwfuchs
	AB1784	Chipwa, near Kalambo river mouth, Zambia
	AB1800	Chipwa, near Kalambo river mouth, Zambia
	AB1809	Chipwa, near Kalambo river mouth, Zambia
	AB1806	Chipwa, near Kalambo river mouth, Zambia
Astatotilapia burtoni (AstburLAB)	AB1	lab inbreed	lab food (flakes and frozen artemia)
	AB2	lab inbreed
	AB3	lab inbreed
	AB4	lab inbreed
	AB5	lab inbreed
