# Supplementary material for: Gut Microbiota Dynamics during Dietary Shift in Eastern African Cichlid Fishes
Source: PLoS One. 2015 May 15;10(5):e0127462. doi: 10.1371/journal.pone.0127462 (PMC4433246; doi:10.1371/journal.pone.0127462)
Supplement: S2 Table — (XLSX) [file pone.0127462.s006.xlsx]

## Sheet: Libraries
Table S2. Libraries and primers information
V12	Sample ID
primer pair	Library 1	Library 2	Library 3
A_8F_MID4/B-519R	HT1- CQi4	HT2- CQi3	HT3- CQi2
A_8F_MID7/B-519R	HT39	HM2022	HM2023
A_8F_MID6/B-519R	HM2024	HM2025	HM2026
A_8F_MID8/B-519R	PM1	PM2	PM3
A_8F_MID9/B-519R	PM8	PM11	PSDBG4
A_8F_MID11/B-519R	PSDFA4	PS2021	PSDFA6
A_8F_MID10/B-519R	AB1805	AB1784	AB1800
A_8F_MID1/B-519R	PE2020	AB5	PSDBB8
A_8F_MID13/B-519R	AB1	AB2	AB3
A_8F_MID14/B-519R	AB4	AB1809	AB1806
V34	Sample ID
primer pair	Library 4	Library 5	Library 6
A_356F_MID4/B_1064R	HT1- CQi4	HT2- CQi3	HT3- CQi2
A_356F_MID7/B_1064R	HT39	HM2022	HM2023
A_356F_MID2/B_1064R	HM2024	HM2025	HM2026
A_356F_MID8/B_1064R	PM1	PM2	PM3
A_356F_MID9/B_1064R	PM8	PM11	PSDBG4
A_356F_MID11/B_1064R	PSDFA4	PS2021	PSDFA6
A_356F_MID10/B_1064R	AB1805	AB1784	AB1800
A_356F_MID1/B_1064R	PE2020	AB5	PSDBB8
A_356F_MID13/B_1064R	AB1	AB2	AB3
A_356F_MID14/B_1064R	AB4	AB1809	AB1806
	Library 1	Library 2	Library 3	Library 4	Library 5	Library 6
Amplicon size (including adaptors and MID)	~600 bp	~600 bp	~600 bp	~800 bp	~800 bp	~800 bp
Primer pair	8F/519R	8F/519R	8F/519R	356F/1064R	356F/1064R	356F/1064R
Number of pooled barcodes	10	10	10	10	10	10
LibraryAmplicon concentration (ng/uL) after amPure beads, Bioanalyzer	20	34.5	34	15.9	23	21.3
Molarity (nmol/l)	49.7	86.4	85.6	28.8	40.8	37.5

## Sheet: Primers
Library	Primer name	Sequence (5'-3')
1-3	A_8F_MID4	CCATCTCATCCCTGCGTGTCTCCGACTCAGagcactgtagAGAGTTTGATCCTGGCTCAG
	A_8F_MID7	CCATCTCATCCCTGCGTGTCTCCGACTCAGcgtgtctctaAGAGTTTGATCCTGGCTCAG
	A_8F_MID6	CCATCTCATCCCTGCGTGTCTCCGACTCAGatatcgcgagAGAGTTTGATCCTGGCTCAG
	A_8F_MID8	CCATCTCATCCCTGCGTGTCTCCGACTCAGctcgcgtgtcAGAGTTTGATCCTGGCTCAG
	A_8F_MID11	CCATCTCATCCCTGCGTGTCTCCGACTCAGtgatacgtctAGAGTTTGATCCTGGCTCAG
	A_8F_MID9	CCATCTCATCCCTGCGTGTCTCCGACTCAGtagtatcagcAGAGTTTGATCCTGGCTCAG
	A_8F_MID10	CCATCTCATCCCTGCGTGTCTCCGACTCAGtctctatgcgAGAGTTTGATCCTGGCTCAG
	A_8F_MID1	CCATCTCATCCCTGCGTGTCTCCGACTCAGacgagtgcgtAGAGTTTGATCCTGGCTCAG
	A_8F_MID13	CCATCTCATCCCTGCGTGTCTCCGACTCAGcatagtagtgAGAGTTTGATCCTGGCTCAG
	A_8F_MID14	CCATCTCATCCCTGCGTGTCTCCGACTCAGcgagagatacAGAGTTTGATCCTGGCTCAG
	B_519R	CCTATCCCCTGTGTGCCTTGGCAGTCTCAGGWATTACCGCGGCKGCTG
4-6	A_356F_MID8	CCATCTCATCCCTGCGTGTCTCCGACTCAGctcgcgtgtcACWCCTACGGGWGGCWGC
	A_356F_MID4	CCATCTCATCCCTGCGTGTCTCCGACTCAGagcactgtagACWCCTACGGGWGGCWGC
	A_356F_MID7	CCATCTCATCCCTGCGTGTCTCCGACTCAGcgtgtctctaACWCCTACGGGWGGCWGC
	A_356F_MID9	CCATCTCATCCCTGCGTGTCTCCGACTCAGtagtatcagcACWCCTACGGGWGGCWGC
	A_356F_MID10	CCATCTCATCCCTGCGTGTCTCCGACTCAGtctctatgcgACWCCTACGGGWGGCWGC
	A_356F_MID13	CCATCTCATCCCTGCGTGTCTCCGACTCAGcatagtagtgACWCCTACGGGWGGCWGC
	A_356F_MID1	CCATCTCATCCCTGCGTGTCTCCGACTCAGacgagtgcgtACWCCTACGGGWGGCWGC
	A_356F_MID2	CCATCTCATCCCTGCGTGTCTCCGACTCAGacgctcgacaACWCCTACGGGWGGCWGC
	A_356F_MID11	CCATCTCATCCCTGCGTGTCTCCGACTCAGtgatacgtctACWCCTACGGGWGGCWGC
	A_356F_MID14	CCATCTCATCCCTGCGTGTCTCCGACTCAGcgagagatacACWCCTACGGGWGGCWGC
	B_1064R	CCTATCCCCTGTGTGCCTTGGCAGTCTCAGAYCTCACGRCACGAGCTGAC
