# Supplementary material for: Gut Microbiota Dynamics during Dietary Shift in Eastern African Cichlid Fishes
Source: PLoS One. 2015 May 15;10(5):e0127462. doi: 10.1371/journal.pone.0127462 (PMC4433246; doi:10.1371/journal.pone.0127462)
Supplement: S3 Table — (XLSX) [file pone.0127462.s007.xlsx]

## Sheet: Data_Summary
Table S3. Sequence data summary after quality filtering, singletons and Cyanobacteria removal.
		V12				V34
Species	Sample ID	No. of reads	No. of OTUs	Total No. of reads/Species	Total No. of OTUs/Species	No. of reads	No. of OTUs	Total No. of reads/Species	Total No. of OTUs/Species
AstburLAB	AB1	6669	112	33679	240	7359	101	35089	234
	AB2	5706	69			7861	73
	AB3	10217	148			9685	130
	AB4	6170	61			4148	56
	AB5	4917	53			6036	29
Astbur	AB1784	5922	376	31563	704	7026	302	41633	655
	AB1800	8354	418			10289	346
	AB1805	8266	225			10135	205
	AB1806	5125	260			5745	312
	AB1809	3896	116			8438	134
Hapmic	HM2022	11040	77	55042	213	16393	57	44576	193
	HM2023	13140	125			9864	80
	HM2024	10134	58			4184	47
	HM2025	11763	84			7513	42
	HM2026	8965	74			6622	88
Haptri	HT1.CQi4	10961	99	37590	206	11128	82	38464	157
	HT2.CQi3	8915	94			10596	62
	HT3.CQi2	6863	116			8100	88
	HT39	10851	87			8640	55
Plestr	PS2021	7373	49	36370	407	7988	55	44658	285
	PSDBB8	7182	132			7941	57
	PSDBG4	11735	97			9225	41
	PSDFA4	6694	92			13472	39
	PSDFA6	3386	262			6032	235
Permic	PM1	7303	76	38708	318	9245	52	38865	194
	PM11	6682	118			5970	76
	PM2	5105	146			5610	108
	PM3	11768	133			10192	64
	PM8	7850	90			7848	58
Perecc	PE2020	6416	63	6443	63	7239	53	7239	52
Total No. of reads		239368			970	250524			763
