# Supplementary material for: Gut Microbiota Dynamics during Dietary Shift in Eastern African Cichlid Fishes
Source: PLoS One. 2015 May 15;10(5):e0127462. doi: 10.1371/journal.pone.0127462 (PMC4433246; doi:10.1371/journal.pone.0127462)
Supplement: S4 Table — (XLSX) [file pone.0127462.s008.xlsx]

## Sheet: core_otus_80.txt
Table S4: Best BLASTN hits of the 28 cichlids core OTUs
	OTU ID	Phylum	Class	Order	Family	Genus	Species	Best Blastn hit (AccNo)	% identity	Source	Origin
V12	730	Firmicutes	Clostridia	Clostridiales				JN397966	99	spring pits in Jing-Mei River at the southeastern Taipei basin	Environmental
	927	Firmicutes	Clostridia	Clostridiales	Clostridiaceae			KC324979	99	bacterial community structure of membrane biofilm	Environmental
	1808	Planctomycetes	Planctomycetia	Gemmatales	Gemmataceae			KF927577	99	freshwater lake	Environmental
	1262	Proteobacteria	Betaproteobacteria	Burkholderiales	Alcaligenaceae	Achromobacter		JF397248	99	soil bacterium	Environmental
	558	Firmicutes	Bacilli	Turicibacterales	Turicibacteraceae	Turicibacter		HM630213	99	gastrointestinal tract of the herbivorous marine fish, Naso tonganus	Host-associated
	57	Firmicutes	Clostridia	Clostridiales	Lachnospiraceae			HM630161	98	gastrointestinal tract of the herbivorous marine fish, Naso tonganus	Host-associated
	179	Firmicutes	Clostridia	Clostridiales	Peptostreptococcaceae	Clostridium	Clostridium XI sp.	JF573566	98	carrot waste contaminated with rumen fluid	Host-associated
	255	Firmicutes	Clostridia	Clostridiales	Peptostreptococcaceae	Clostridium	Clostridium XI sp.	JF656416	98	carrot waste contaminated with rumen fluid	Host-associated
	1373	Firmicutes	Clostridia	Clostridiales	Peptostreptococcaceae	Clostridium	Clostridium XI sp.	EU475605	99	babirusa feces	Host-associated
	82	Fusobacteria	Fusobacteriia	Fusobacteriales	Fusobacteriaceae	Cetobacterium	Cetobacterium somerae	HG326498	99	Gastrointestinal Microbiota Composition of Siganus canaliculatus	Host-associated
	1052	Fusobacteria	Fusobacteriia	Fusobacteriales	Fusobacteriaceae	Cetobacterium	Cetobacterium somerae	KC601503	98	intestinal microbiome of the Asian seabass	Host-associated
	410	Proteobacteria	Betaproteobacteria	Neisseriales	Neisseriaceae			KC601171	99	intestinal microbiome of the Asian seabass	Host-associated
	1599	Proteobacteria	Gammaproteobacteria	Enterobacteriales	Enterobacteriaceae	Plesiomonas	Plesiomonas shigelloides	JX512414	99	intestinal microbiome of Pelteobagrus fulvidraco	Host-associated
	1688	Firmicutes	Clostridia	Clostridiales			Clostridium XI sp.	JF573566	99	carrot waste inoculated with rumen fluid and sediments	Host-associated
V34	1405	Firmicutes	Bacilli	Bacillales	Bacillaceae	Bacillus		AB968095	95	tanneries effluent (water and sludge)	Environmental
	416	Firmicutes	Clostridia	Clostridiales				JN397966	99	spring pits in Jing-Mei River at the southeastern Taipei basin	Environmental
	1478	Firmicutes	Clostridia	Clostridiales	Clostridiaceae			JN397963	99	spring pits in Jing-Mei River at the southeastern Taipei basin	Environmental
	154	Planctomycetes	Planctomycetia	Pirellulales	Pirellulaceae			AB930498	99	water in dam reservoir	Environmental
	478	Planctomycetes	Planctomycetia	Pirellulales	Pirellulaceae			JQ958724	99	lake water	Environmental
	1144	Firmicutes	Bacilli	Turicibacterales	Turicibacteraceae	Turicibacter		AJ852321	99	gut microbiota of Melolontha melolontha larvae	Host-associated
	89	Firmicutes	Clostridia	Clostridiales	Clostridiaceae	Clostridium	Clostridium perfringens	GU293218	99	stomach mucus of Pelteobagrus fulvidraco	Host-associated
	513	Firmicutes	Clostridia	Clostridiales	Clostridiaceae	Clostridium	Clostridium perfringens	JX105631	99	ornamental fish aquaria	Host-associated
	580	Firmicutes	Clostridia	Clostridiales	Clostridiaceae	Clostridium	Clostridium perfringens	EU780407	99	healthy Turbinaria mesenterina colony	Host-associated
	1270	Firmicutes	Clostridia	Clostridiales	Lachnospiraceae			HM630161	98	gastrointestinal tract of the herbivorous marine fish, Naso tonganus	Host-associated
	370	Fusobacteria	Fusobacteriia	Fusobacteriales	Fusobacteriaceae	Cetobacterium	Cetobacterium somerae	KC601503	99	intestinal microbiome of the Asian seabass	Host-associated
	831	Proteobacteria	Betaproteobacteria					DQ817700	99	intestinal microbiota of conventionally-raised zebrafish	Host-associated
	137	Proteobacteria	Gammaproteobacteria	Enterobacteriales	Enterobacteriaceae	Plesiomonas	Plesiomonas shigelloides	JN033047	98	intestinal microbiota of Ctenopharyngodon idellus (grass carp)	Host-associated
	701	Proteobacteria	Gammaproteobacteria	Aeromonadales	Aeromonadaceae	Aeromonas		JX860615	99	Rutilus rutilus, intestinal tract	Host-associated
