# Supplementary material for: Gut Microbiota Dynamics during Dietary Shift in Eastern African Cichlid Fishes
Source: PLoS One. 2015 May 15;10(5):e0127462. doi: 10.1371/journal.pone.0127462 (PMC4433246; doi:10.1371/journal.pone.0127462)
Supplement: S5 Table — (XLSX) [file pone.0127462.s009.xlsx]

## Sheet: By_HostSpecies
Table S5: Significant Indicator Taxa in comparisons among host species, genera and tribes (p<0.05, value ≥0.6 in at least one library)
by HOST SPECIES			V12		V34
	taxon	cluster*	indicator_value	probability	indicator_value	probability
PHYLUM	Chloroflexi	1	0.8524	0.031	0.9447	0.001
	TM7	1	0.9884	0.001	0.8646	0.001
CLASS	Anaerolineae	1	0.8204	0.04	0.9588	0.001
	Bacilli	1	0.8502	0.001	0.7711	0.001
	Ellin6529	1	0.813	0.032	0.9699	0.001
	OPB41	1	0.8	0.033	0.7424	0.032
	SJA.4	1	0.8	0.039	0.768	0.042
	TM7.1	1	1	0.001	0.6907	0.02
	TM7.3	1	0.799	0.036	0.7543	0.027
	Thermoleophilia	1	0.7475	0.035	0.7518	0.028
ORDER	Caldilineales	1	0.8674	0.035	0.9931	0.002
	Chromatiales	1	0.9778	0.001	0.9439	0.045
	Gaiellales	1	0.6718	0.039	0.8255	0.001
	Lactobacillales	1	0.9469	0.002	0.9619	0.001
	Rhizobiales	1	0.638	0.031	0.7076	0.001
	Solirubrobacterales	1	0.6768	0.037	0.6793	0.031
	YS2	1	1	0.001	0.7026	0.045
	Aeromonadales	2	0.7167	0.001	0.7062	0.033
	Methylacidiphilales	2	0.9051	0.035	0.7972	0.031
FAMILY	Caldilineaceae	1	0.8674	0.043	0.9931	0.001
	Cellulomonadaceae	1	0.7551	0.001	0.8	0.002
	Christensenellaceae	1	0.8	0.032	0.8	0.032
	Chromatiaceae	1	0.9778	0.001	0.9439	0.032
	Hyphomicrobiaceae	1	0.6036	0.042	0.6971	0.039
	Lactobacillaceae	1	1	0.001	0.7858	0.035
	Leuconostocaceae	1	0.995	0.001	0.7964	0.041
	Methylocystaceae	1	0.8831	0.001	0.8533	0.001
	Microthrixaceae	1	0.7039	0.036	0.7742	0.001
	Nocardioidaceae	1	0.9673	0.001	0.694	0.016
	Ruminococcaceae	1	0.8	0.029	0.7064	0.039
	Streptococcaceae	1	0.9752	0.001	0.9808	0.001
	Syntrophaceae	1	0.8	0.026	0.8	0.001
	Aeromonadaceae	2	0.7354	0.003	0.7062	0.048
	LD19	2	0.9051	0.034	0.7972	0.032
GENUS	Caldilinea	1	0.9059	0.028	0.9925	0.001
	Demequina	1	0.7551	0.002	0.8	0.001
	Desulfomonile	1	0.8	0.033	0.8	0.001
	Hyphomicrobium	1	0.6083	0.044	0.7933	0.001
	Lactobacillus	1	1	0.001	0.7836	0.039
	Lactococcus	1	0.7656	0.002	0.9821	0.002
	Leuconostoc	1	0.9939	0.001	0.7962	0.035
	Methylosinus	1	0.8896	0.001	0.8544	0.001
	Propionicimonas	1	0.966	0.001	0.7414	0.002
	Deefgea	2	0.8604	0.001	0.8787	0.001
* 1: AstburW; 2: Haptri

## Sheet: By_HostGenus
by HOST GENUS
			V12		V34
	taxon	cluster*	indicator_value	probability	indicator_value	probability
PHYLUM
	Actinobacteria	1	0.74	0.017	0.7138	0.013
	Chloroflexi	1	0.8735	0.005	0.9807	0.001
	OD1	1	0.6	0.008	1	0.001
	TM7	1	0.9903	0.001	0.939	0.001
CLASS
	TM7.1	1	1	0.001	0.7412	0.003
	Bacilli	1	0.9332	0.002	0.8932	0.001
	Anaerolineae	1	0.8443	0.012	0.9847	0.001
	Ellin6529	1	0.825	0.003	0.9748	0.001
	OPB41	1	0.8	0.001	0.7424	0.004
	SJA.4	1	0.8	0.002	0.8	0.001
	TM7.3	1	0.7991	0.002	0.7915	0.005
	Actinobacteria	1	0.7563	0.005	0.6596	0.019
	Thermoleophilia	1	0.7546	0.006	0.8044	0.005
	Chloroflexi	1	0.6	0.012	0.6	0.009
	Erysipelotrichi	1	0.584	0.008	0.7565	0.001
	Alphaproteobacteria	1	0.5599	0.05	0.7746	0.002
ORDER
	Actinomycetales	1	0.7563	0.005	0.6251	0.047
	Caldilineales	1	0.8762	0.003	0.9958	0.002
	Chloroflexales	1	0.6	0.008	0.6	0.006
	Chromatiales	1	0.9827	0.001	0.949	0.002
	Erysipelotrichales	1	0.584	0.009	0.7565	0.003
	Gaiellales	1	0.6765	0.007	0.9044	0.001
	Lactobacillales	1	0.9962	0.001	0.9931	0.001
	Methylococcales	1	0.8	0.001	0.6379	0.028
	Pseudanabaenales	1	0.5549	0.031	0.617	0.004
	Rhizobiales	1	0.7285	0.004	0.8257	0.001
	Rhodobacterales	1	0.7383	0.007	0.7408	0.005
	SBR1031	1	0.6	0.01	0.8	0.002
	Solirubrobacterales	1	0.6845	0.009	0.7105	0.003
	Thiotrichales	1	0.5368	0.021	0.6	0.014
	YS2	1	1	0.001	0.7026	0.002
FAMILY
	A4b	1	0.6	0.009	0.8	0.002
	Caldilineaceae	1	0.8762	0.006	0.9958	0.001
	Cellulomonadaceae	1	0.7852	0.001	0.8	0.002
	Christensenellaceae	1	0.8	0.002	0.8	0.004
	Chromatiaceae	1	0.9827	0.002	0.949	0.001
	Erysipelotrichaceae	1	0.584	0.007	0.7565	0.003
	Hyphomicrobiaceae	1	0.6571	0.006	0.7939	0.002
	Isosphaeraceae	1	0.8657	0.002	0.6091	0.015
	Lactobacillaceae	1	1	0.001	0.7986	0.001
	Leuconostocaceae	1	0.9988	0.001	0.7982	0.001
	Methylococcaceae	1	0.8	0.001	0.6379	0.021
	Methylocystaceae	1	0.8994	0.001	0.8841	0.001
	Microthrixaceae	1	0.7075	0.004	0.8333	0.003
	Nocardioidaceae	1	1	0.001	0.7501	0.002
	Pseudanabaenaceae	1	0.5376	0.045	0.5785	0.02
	Rhodobacteraceae	1	0.7383	0.009	0.7408	0.002
	Ruminococcaceae	1	0.8	0.001	0.7891	0.001
	Streptococcaceae	1	0.9956	0.001	0.9922	0.001
	Syntrophaceae	1	0.8	0.001	0.8	0.001
	Clostridiaceae	2	0.6064	0.001	0.4814	0.029
GENUS
	Bulleidia	1	0.5709	0.012	0.8	0.002
	Caldilinea	1	0.9142	0.002	0.9954	0.001
	Demequina	1	0.7852	0.002	0.8	0.002
	Desulfomonile	1	0.8	0.001	0.8	0.003
	Hyphomicrobium	1	0.6512	0.008	0.8576	0.001
	Lactobacillus	1	1	0.001	0.7984	0.001
	Lactococcus	1	0.7948	0.002	0.9924	0.002
	Leuconostoc	1	0.9977	0.001	0.7985	0.002
	Luteolibacter	1	0.7214	0.007	0.7434	0.004
	Marinibacillus	1	0.6	0.01	0.6	0.005
	Methylocaldum	1	0.8	0.003	0.6379	0.018
	Methylosinus	1	0.9035	0.001	0.8852	0.001
	Propionicimonas	1	1	0.001	0.7979	0.001
	Rhodobacter	1	0.8076	0.019	0.8295	0.001
	Rhodoplanes	1	0.4565	0.044	0.6109	0.024
	Clostridium	2	0.7411	0.002	0.527	0.015
* 1: Astatotilapia; 2: Perissodus
p<0.05, value ≥0.6 in at least one library

## Sheet: By_HostTribe
By HOST TRIBE
			V12		V34
	Taxon	cluster*	indicator_value	probability	indicator_value	probability
PHYLUM
	Chloroflexi	1	0.9635	0.001	0.9945	0.001
	OD1	1	0.6	0.009	1	0.001
	TM7	1	0.9971	0.001	0.9827	0.001
CLASS
	Acidimicrobiia	1	0.6743	0.049	0.9502	0.001
	Alphaproteobacteria	1	0.819	0.034	0.9188	0.01
	Anaerolineae	1	0.9539	0.001	0.9955	0.001
	Bacilli	1	0.9787	0.019	0.9625	0.022
	Chloroflexi	1	0.6	0.002	0.6	0.005
	Ellin6529	1	0.9456	0.001	0.9923	0.001
	Erysipelotrichi	1	0.5951	0.004	0.9255	0.001
	OPB41	1	0.8	0.003	0.7848	0.002
	SJA.4	1	0.8	0.001	0.8	0.002
	TM7.1	1	1	0.001	0.9155	0.003
	TM7.3	1	0.7997	0.001	0.7974	0.004
	Thermoleophilia	1	0.9221	0.002	0.9351	0.001
	Verrucomicrobiae	1	0.7769	0.001	0.811	0.026
ORDER
	YS2	1	1	0.001	0.7732	0.001
	Lactobacillales	1	0.9987	0.001	0.998	0.002
	Chromatiales	1	0.995	0.001	0.986	0.001
	Caldilineales	1	0.9642	0.002	0.9989	0.001
	Actinomycetales	1	0.9161	0.04	0.8505	0.04
	Rhodobacterales	1	0.9099	0.001	0.9023	0.003
	Rhizobiales	1	0.9072	0.009	0.9414	0.001
	Solirubrobacterales	1	0.8933	0.002	0.8954	0.002
	Pseudanabaenales	1	0.8151	0.006	0.8555	0.001
	Methylococcales	1	0.8	0.001	0.8748	0.002
	Verrucomicrobiales	1	0.7769	0.002	0.811	0.02
	Gaiellales	1	0.7636	0.001	0.971	0.001
	Syntrophobacterales	1	0.6248	0.015	0.9712	0.002
	Chloroflexales	1	0.6	0.008	0.6	0.003
	SBR1031	1	0.6	0.004	0.8	0.002
	Erysipelotrichales	1	0.5951	0.006	0.9255	0.001
	SC.I.84	1	0.5882	0.023	0.7965	0.001
	Thiotrichales	1	0.5828	0.012	0.6	0.007
	SHA.20	1	0.4838	0.024	0.7879	0.001
	GCA004	1	0.4	0.032	0.8	0.001
	Enterobacteriales	2	1	0.001	0.9839	0.002
FAMILY
	Lactobacillaceae	1	1	0.001	0.7996	0.002
	Nocardioidaceae	1	1	0.001	0.7865	0.001
	Leuconostocaceae	1	0.9996	0.001	0.7996	0.001
	Streptococcaceae	1	0.9985	0.001	0.9978	0.001
	Chromatiaceae	1	0.995	0.001	0.986	0.001
	Methylocystaceae	1	0.9702	0.001	0.9645	0.001
	Caldilineaceae	1	0.9642	0.002	0.9989	0.001
	Isosphaeraceae	1	0.9575	0.002	0.8575	0.002
	Rhodobacteraceae	1	0.9099	0.001	0.9023	0.004
	Hyphomicrobiaceae	1	0.8793	0.001	0.9246	0.001
	Pseudanabaenaceae	1	0.8003	0.003	0.8338	0.001
	Christensenellaceae	1	0.8	0.001	0.8	0.001
	Methylococcaceae	1	0.8	0.001	0.8748	0.002
	Rikenellaceae	1	0.8	0.001	0.4371	0.011
	Ruminococcaceae	1	0.8	0.002	0.917	0.001
	Syntrophaceae	1	0.8	0.001	0.8	0.001
	Cellulomonadaceae	1	0.7945	0.003	0.8	0.002
	Verrucomicrobiaceae	1	0.7769	0.003	0.811	0.018
	Microthrixaceae	1	0.7736	0.002	0.9448	0.001
	Rhodospirillaceae	1	0.7438	0.003	0.5642	0.025
	A4b	1	0.6	0.005	0.8	0.002
	Thiotrichaceae	1	0.6	0.005	0.4	0.028
	Erysipelotrichaceae	1	0.5951	0.002	0.9255	0.001
	Microbacteriaceae	1	0.5726	0.006	0.6061	0.011
	Dehalobacteriaceae	1	0.4	0.031	0.6	0.002
	Enterobacteriaceae	2	1	0.001	0.9839	0.001
	Shewanellaceae	2	0.65	0.05	0.65	0.04
GENUS
	Lactobacillus	1	1	0.001	0.7996	0.001
	Propionicimonas	1	1	0.001	0.799	0.003
	Leuconostoc	1	0.9993	0.001	0.7996	0.001
	Caldilinea	1	0.976	0.002	0.9988	0.001
	Methylosinus	1	0.9713	0.001	0.9649	0.001
	Rhodobacter	1	0.9359	0.006	0.9353	0.001
	Hyphomicrobium	1	0.8759	0.004	0.9532	0.001
	Blvii28	1	0.8	0.002	0.4371	0.016
	Desulfomonile	1	0.8	0.001	0.8	0.003
	Methylocaldum	1	0.8	0.004	0.8748	0.001
	Lactococcus	1	0.7982	0.011	0.9978	0.001
	Demequina	1	0.7945	0.004	0.8	0.001
	Luteolibacter	1	0.7769	0.003	0.9104	0.002
	Vogesella	1	0.7243	0.002	0.8156	0.001
	Marinibacillus	1	0.6	0.002	0.6	0.004
	Bulleidia	1	0.591	0.004	0.8	0.001
	Rhodoplanes	1	0.5538	0.009	0.7266	0.014
	Exiguobacterium	1	0.4218	0.026	0.6	0.006
	Dehalobacterium	1	0.4	0.038	0.6	0.006
	Plesiomonas	2	1	0.001	0.9835	0.001
	Shewanella	2	0.65	0.039	0.65	0.039
* 1: Haplochromini; 2: Perissodini
