# Supplementary material for: Gut Microbiota Dynamics during Dietary Shift in Eastern African Cichlid Fishes
Source: PLoS One. 2015 May 15;10(5):e0127462. doi: 10.1371/journal.pone.0127462 (PMC4433246; doi:10.1371/journal.pone.0127462)
Supplement: S6 Table — (XLSX) [file pone.0127462.s010.xlsx]

## Sheet: Species
Table S6. Significant Indicator OTUs (value >0.6, p<0.01) in comparisons across host species.
Library	OTU ID1	Cluster	Value	Probability	Phylum	Class	Order	Family	Genus	Species
V12)	31	AstburLAB*	1	0.001	Firmicutes	Bacilli	Lactobacillales	Carnobacteriaceae	Carnobacterium
	1778	AstburLAB*	1	0.001	Firmicutes	Bacilli	Bacillales	Listeriaceae	Brochothrix
	698	AstburLAB*	0.9919	0.002	Spirochaetes	Spirochaetes
	1844	Astbur	0.7551	0.003	Actinobacteria	Actinobacteria	Actinomycetales	Cellulomonadaceae	Demequina
	402	Astbur*	0.8	0.001	Actinobacteria	Actinobacteria	Actinomycetales	Nocardioidaceae	Propionicimonas
	2113	Astbur	0.983	0.001	Chloroflexi	Anaerolineae	Caldilineales	Caldilineaceae	Caldilinea
	870	Astbur	0.9988	0.001	Firmicutes	Bacilli
	502	Astbur	0.9963	0.001	Firmicutes	Bacilli	Lactobacillales	Streptococcaceae
	1278	Astbur*	1	0.001	Firmicutes	Bacilli	Lactobacillales	Leuconostocaceae	Leuconostoc
	1603	Astbur*	0.7966	0.001	Firmicutes	Bacilli	Lactobacillales	Leuconostocaceae
	1353	Astbur*	1	0.001	Firmicutes	Clostridia	Clostridiales
	1364	Astbur	0.978	0.001	Firmicutes	Clostridia	Clostridiales	Clostridiaceae
	1493	Astbur*	0.9928	0.001	Firmicutes	Clostridia	Clostridiales	Clostridiaceae
	1673	Astbur*	0.7938	0.002	Firmicutes	Clostridia	Clostridiales	Clostridiaceae
	463	Astbur	0.9337	0.001	Firmicutes	Clostridia	Clostridiales	Clostridiaceae	02d06
	464	Astbur*	0.9957	0.001	Firmicutes	Clostridia	Clostridiales	Clostridiaceae	02d06
	1130	Astbur*	1	0.001	Firmicutes	Clostridia	Clostridiales	Clostridiaceae	Clostridium	Clostridium butyricum
	728	Astbur*	0.972	0.001	Firmicutes	Clostridia	Clostridiales	Clostridiaceae	SMB53
	143	Astbur	0.8925	0.001	Fusobacteria	Fusobacteriia	Fusobacteriales	Fusobacteriaceae
	1598	Astbur	0.9598	0.001	Fusobacteria	Fusobacteriia	Fusobacteriales	Fusobacteriaceae	Cetobacterium	Cetobacterium somerae
	126	Astbur*	0.9612	0.001	Planctomycetes	Planctomycetia	Gemmatales	Isosphaeraceae
	779	Astbur	0.91	0.001	Proteobacteria	Alphaproteobacteria	Rhizobiales	Methylocystaceae	Methylosinus
	437	Astbur	0.895	0.001	Proteobacteria	Alphaproteobacteria	Rhizobiales	Methylocystaceae	Methylosinus
	1675	Astbur	0.9925	0.001	Proteobacteria	Gammaproteobacteria	Chromatiales	Chromatiaceae
	822	Astbur	0.8398	0.001	Proteobacteria	Gammaproteobacteria	Chromatiales	Chromatiaceae
	1637	Haptri	0.7354	0.002	Proteobacteria	Gammaproteobacteria	Aeromonadales	Aeromonadaceae
	1037	Haptri	0.8604	0.002	Proteobacteria	Betaproteobacteria	Neisseriales	Neisseriaceae	Deefgea
V34)	1485	Astbur*	0.8	0.001	Actinobacteria	Actinobacteria	Actinomycetales	Cellulomonadaceae	Demequina
	1229	Astbur	0.741	0.001	Actinobacteria	Actinobacteria	Actinomycetales
	891	Astbur*	0.7831	0.003	Actinobacteria	Actinobacteria	Actinomycetales	Nocardioidaceae	Propionicimonas
	633	Astbur*	0.8	0.002	Actinobacteria	Actinobacteria	Bifidobacteriales	Bifidobacteriaceae	Bifidobacterium
	1110	Astbur*	0.9844	0.001	Actinobacteria	Thermoleophilia	Gaiellales
	408	Astbur*	1	0.001	Chloroflexi	Anaerolineae	Caldilineales	Caldilineaceae	Caldilinea
	372	Astbur*	0.9699	0.001	Chloroflexi	Ellin6529
	1053	Astbur	0.72	0.004	Firmicutes	Bacilli	Lactobacillales	Lactobacillaceae	Lactobacillus	Lactobacillus manihotivorans
	458	Astbur*	0.7972	0.002	Firmicutes	Bacilli	Lactobacillales	Leuconostocaceae
	1223	Astbur*	0.9937	0.001	Firmicutes	Bacilli	Lactobacillales	Streptococcaceae	Lactococcus
	194	Astbur	0.7401	0.004	Firmicutes	Clostridia	Clostridiales	Clostridiaceae	Clostridium	Clostridium butyricum
	273	Astbur	0.9111	0.001	Planctomycetes	Planctomycetia	Pirellulales	Pirellulaceae
	168	Astbur*	0.8307	0.001	Proteobacteria	Alphaproteobacteria	Rhizobiales
	1254	Astbur	0.7933	0.001	Proteobacteria	Alphaproteobacteria	Rhizobiales	Hyphomicrobiaceae	Hyphomicrobium
	1336	Astbur	0.8544	0.001	Proteobacteria	Alphaproteobacteria	Rhizobiales	Methylocystaceae	Methylosinus
	559	Astbur*	0.9267	0.001	Proteobacteria	Gammaproteobacteria	Chromatiales	Chromatiaceae
	1441	Astbur	0.7404	0.002	Proteobacteria	Gammaproteobacteria	HOC36
	961	Astbur*	0.9572	0.001	Verrucomicrobia
	89	Permic	0.787	0.001	Firmicutes	Clostridia	Clostridiales	Clostridiaceae	Clostridium	Clostridium perfringens
	701	Haptri	0.8436	0.002	Proteobacteria	Gammaproteobacteria	Aeromonadales	Aeromonadaceae
	487	Haptri	0.8787	0.001	Proteobacteria	Betaproteobacteria	Neisseriales	Neisseriaceae	Deefgea
1 Indicator OTUs were retained only if total number of reads was ≥50 across all samples.
* Exclusively found or nearly ( <3 reads in all other species) in this species.
