# Supplementary material for: Gut Microbiota Dynamics during Dietary Shift in Eastern African Cichlid Fishes
Source: PLoS One. 2015 May 15;10(5):e0127462. doi: 10.1371/journal.pone.0127462 (PMC4433246; doi:10.1371/journal.pone.0127462)
Supplement: S7 Table — (XLSX) [file pone.0127462.s011.xlsx]

## Sheet: Sheet1
Table S7: SignificantIindicator OTUs in comparisons between tribes
V12	OTU_ID	Cluster	Value	Probability	Phylum	Class	Order	Family	Genus	Species
*	1130	Tropheini	1	0.001	Firmicutes	Clostridia	Clostridiales	Clostridiaceae	Clostridium	Clostridium butyricum
*	1353	Tropheini	1	0.001	Firmicutes	Clostridia	Clostridiales
*	1278	Tropheini	1	0.001	Firmicutes	Bacilli	Lactobacillales	Leuconostocaceae	Leuconostoc
*	870	Tropheini	0.9997	0.001	Firmicutes	Bacilli
*	502	Tropheini	0.9996	0.001	Firmicutes	Bacilli	Lactobacillales	Streptococcaceae
*	464	Tropheini	0.9989	0.001	Firmicutes	Clostridia	Clostridiales	Clostridiaceae	02d06
*	1675	Tropheini	0.9989	0.001	Proteobacteria	Gammaproteobacteria	Chromatiales	Chromatiaceae
*	1493	Tropheini	0.9982	0.001	Firmicutes	Clostridia	Clostridiales	Clostridiaceae
*	2113	Tropheini	0.9963	0.001	Chloroflexi	Anaerolineae	Caldilineales	Caldilineaceae	Caldilinea
	1364	Tropheini	0.9947	0.001	Firmicutes	Clostridia	Clostridiales	Clostridiaceae
*	728	Tropheini	0.9934	0.001	Firmicutes	Clostridia	Clostridiales	Clostridiaceae	SMB53
*	1598	Tropheini	0.993	0.001	Fusobacteria	Fusobacteriia	Fusobacteriales	Fusobacteriaceae	Cetobacterium	Cetobacterium somerae
*	126	Tropheini	0.992	0.001	Planctomycetes	Planctomycetia	Gemmatales	Isosphaeraceae
	463	Tropheini	0.983	0.001	Firmicutes	Clostridia	Clostridiales	Clostridiaceae	02d06
	779	Tropheini	0.9786	0.001	Proteobacteria	Alphaproteobacteria	Rhizobiales	Methylocystaceae	Methylosinus
	437	Tropheini	0.9717	0.001	Proteobacteria	Alphaproteobacteria	Rhizobiales	Methylocystaceae	Methylosinus
	143	Tropheini	0.971	0.001	Fusobacteria	Fusobacteriia	Fusobacteriales	Fusobacteriaceae
	606	Tropheini	0.9559	0.001	Proteobacteria	Alphaproteobacteria	Rhizobiales
	1061	Tropheini	0.9049	0.001	Actinobacteria	Actinobacteria	Actinomycetales
	750	Tropheini	0.8979	0.001	Proteobacteria	Gammaproteobacteria
	2104	Tropheini	0.8811	0.001	Actinobacteria	Actinobacteria	Actinomycetales
	712	Tropheini	0.8606	0.004	Proteobacteria	Alphaproteobacteria	Rhodobacterales	Rhodobacteraceae
	927	Tropheini	0.8308	0.006	Firmicutes	Clostridia	Clostridiales	Clostridiaceae
	1609	Tropheini	0.822	0.004	Proteobacteria	Alphaproteobacteria	Rhodobacterales	Rhodobacteraceae
	1881	Tropheini	0.8022	0.005	Cyanobacteria	Synechococcophycideae	Pseudanabaenales	Pseudanabaenaceae
*	1368	Tropheini	0.8	0.001	TM7	TM7-3
*	318	Tropheini	0.8	0.002	Firmicutes	Clostridia	Clostridiales	Clostridiaceae
*	1676	Tropheini	0.8	0.002	Firmicutes	Clostridia	Clostridiales
*	1257	Tropheini	0.8	0.002	Firmicutes	Bacilli	Lactobacillales	Streptococcaceae	Lactococcus
*	1603	Tropheini	0.8	0.001	Firmicutes	Bacilli	Lactobacillales	Leuconostocaceae
*	505	Tropheini	0.8	0.001	Firmicutes	Bacilli	Lactobacillales	Lactobacillaceae
*	1858	Tropheini	0.8	0.001	Firmicutes	Bacilli	Lactobacillales	Lactobacillaceae	Lactobacillus	Lactobacillus manihotivorans
*	402	Tropheini	0.8	0.001	Actinobacteria	Actinobacteria	Actinomycetales	Nocardioidaceae	Propionicimonas
*	1673	Tropheini	0.7986	0.001	Firmicutes	Clostridia	Clostridiales	Clostridiaceae
*	2042	Tropheini	0.7985	0.001	Firmicutes	Clostridia	Clostridiales	Clostridiaceae
*	1321	Tropheini	0.7979	0.002	Firmicutes	Bacilli	Lactobacillales	Streptococcaceae	Lactococcus
*	696	Tropheini	0.7958	0.001
*	1844	Tropheini	0.7945	0.001	Actinobacteria	Actinobacteria	Actinomycetales	Cellulomonadaceae	Demequina
*	687	Tropheini	0.7925	0.003	Firmicutes	Clostridia	Clostridiales	Clostridiaceae	02d06
	294	Tropheini	0.7848	0.007	Firmicutes	Clostridia	Clostridiales	Clostridiaceae
	965	Tropheini	0.7606	0.009	Firmicutes	Clostridia	Clostridiales	Clostridiaceae	Clostridium	Clostridium perfringens
	1318	Tropheini	0.7472	0.004	Proteobacteria	Alphaproteobacteria	Rhodobacterales	Rhodobacteraceae	Rhodobacter
*	1085	Tropheini	0.6	0.004	Firmicutes	Clostridia	Clostridiales
*	1662	Tropheini	0.6	0.008	Cyanobacteria	Chloroplast	Chlorophyta
*	193	Tropheini	0.6	0.008	Firmicutes	Bacilli	Lactobacillales	Lactobacillaceae	Lactobacillus	Lactobacillus manihotivorans
*	891	Tropheini	0.6	0.006	Firmicutes	Bacilli	Lactobacillales	Lactobacillaceae	Lactobacillus
*	1331	Tropheini	0.6	0.003	Firmicutes	Bacilli	Lactobacillales	Lactobacillaceae	Lactobacillus
	1913	Tropheini	0.7371	0.003	Actinobacteria	Actinobacteria	Actinomycetales
*	1599	Perissodini	1	0.001	Proteobacteria	Gammaproteobacteria	Enterobacteriales	Enterobacteriaceae	Plesiomonas	Plesiomonas shigelloides
*	1421	Perissodini	0.9	0.003	Firmicutes	Clostridia	Clostridiales	Clostridiaceae	Clostridium	Clostridium perfringens
*	1115	Perissodini	0.8987	0.003	Firmicutes	Clostridia	Clostridiales	Clostridiaceae	Clostridium
V34	OTU_ID	Cluster	Value	Probability	Phylum	Class	Order	Family	Genus	Species
*	408	Tropheini	1	0.001	Chloroflexi	Anaerolineae	Caldilineales	Caldilineaceae	Caldilinea
*	1223	Tropheini	0.9984	0.001	Firmicutes	Bacilli	Lactobacillales	Streptococcaceae	Lactococcus
*	1281	Tropheini	0.9814	0.002	Planctomycetes	Planctomycetia	Gemmatales	Gemmataceae
*	273	Tropheini	0.977	0.001	Planctomycetes	Planctomycetia	Pirellulales	Pirellulaceae
	1336	Tropheini	0.9649	0.001	Proteobacteria	Alphaproteobacteria	Rhizobiales	Methylocystaceae	Methylosinus
*	1254	Tropheini	0.9532	0.001	Proteobacteria	Alphaproteobacteria	Rhizobiales	Hyphomicrobiaceae	Hyphomicrobium
*	1229	Tropheini	0.9487	0.001	Actinobacteria	Actinobacteria	Actinomycetales
	1091	Tropheini	0.9418	0.002	Proteobacteria	Alphaproteobacteria	Rhizobiales
	1441	Tropheini	0.9199	0.001	Proteobacteria	Gammaproteobacteria	HOC36
	645	Tropheini	0.895	0.001	Planctomycetes	Planctomycetia	Pirellulales	Pirellulaceae
	841	Tropheini	0.8829	0.001	Proteobacteria	Alphaproteobacteria	Rhodobacterales	Rhodobacteraceae	Rhodobacter
	912	Tropheini	0.872	0.001	Actinobacteria	Actinobacteria	Actinomycetales
	446	Tropheini	0.8554	0.005	Actinobacteria	Actinobacteria	Actinomycetales
	1398	Tropheini	0.8338	0.002	Proteobacteria	Alphaproteobacteria	Rhodobacterales	Rhodobacteraceae	Amaricoccus
*	455	Tropheini	0.8	0.001	Actinobacteria	Actinobacteria	Bifidobacteriales	Bifidobacteriaceae
*	1485	Tropheini	0.8	0.001	Actinobacteria	Actinobacteria	Actinomycetales	Cellulomonadaceae	Demequina
*	1491	Tropheini	0.8	0.001	OD1
*	1165	Tropheini	0.8	0.001	Firmicutes	Bacilli	Lactobacillales	Lactobacillaceae
*	288	Tropheini	0.7997	0.001	Firmicutes	Bacilli	Lactobacillales	Lactobacillaceae	Lactobacillus
*	1312	Tropheini	0.7996	0.002	Firmicutes	Bacilli	Lactobacillales	Leuconostocaceae	Leuconostoc
*	458	Tropheini	0.7993	0.002	Firmicutes	Bacilli	Lactobacillales	Leuconostocaceae
*	891	Tropheini	0.799	0.002	Actinobacteria	Actinobacteria	Actinomycetales	Nocardioidaceae	Propionicimonas
*	1053	Tropheini	0.7989	0.001	Firmicutes	Bacilli	Lactobacillales	Lactobacillaceae	Lactobacillus	Lactobacillus manihotivorans
*	356	Tropheini	0.7989	0.004	Firmicutes	Bacilli	Lactobacillales	Streptococcaceae	Lactococcus
*	471	Tropheini	0.7988	0.002	TM7	TM7-3	I025	Rs-045
	782	Tropheini	0.7982	0.001	Firmicutes	Bacilli	Lactobacillales	Streptococcaceae	Lactococcus
*	994	Tropheini	0.7951	0.001	Firmicutes	Clostridia	Clostridiales
*	438	Tropheini	0.7951	0.002	Firmicutes	Bacilli	Lactobacillales	Streptococcaceae	Lactococcus
*	1026	Tropheini	0.7949	0.001	Chloroflexi	Anaerolineae	Caldilineales	Caldilineaceae	Caldilinea
	146	Tropheini	0.7942	0.006	Proteobacteria	Betaproteobacteria	Burkholderiales
*	461	Tropheini	0.7889	0.001	Firmicutes	Clostridia	Clostridiales
	1418	Tropheini	0.7882	0.001	Proteobacteria	Gammaproteobacteria	Chromatiales	Chromatiaceae
*	807	Tropheini	0.782	0.002	Firmicutes	Clostridia	Clostridiales	Clostridiaceae
	1131	Tropheini	0.7692	0.007	Proteobacteria	Alphaproteobacteria	Rhodobacterales	Rhodobacteraceae	Rhodobacter
*	1451	Tropheini	0.7591	0.009	Firmicutes	Bacilli	Bacillales	Bacillaceae	Bacillus	Bacillus horikoshii
*	466	Tropheini	0.7531	0.002	Firmicutes	Clostridia	Clostridiales	Lachnospiraceae	Epulopiscium
	1267	Tropheini	0.7386	0.002	Firmicutes	Clostridia	Clostridiales	Clostridiaceae	Clostridium	Clostridium acetobutylicum
	680	Tropheini	0.7091	0.007	Proteobacteria	Gammaproteobacteria	Methylococcales	Methylococcaceae	Methylocaldum
	797	Tropheini	0.6935	0.004	Firmicutes	Clostridia	Clostridiales
	104	Tropheini	0.6625	0.009
	137	Perissodini	0.9835	0.001	Proteobacteria	Gammaproteobacteria	Enterobacteriales	Enterobacteriaceae	Plesiomonas	Plesiomonas shigelloides
	580	Perissodini	0.9597	0.007	Firmicutes	Clostridia	Clostridiales	Clostridiaceae	Clostridium	Clostridium perfringens
* Exclusive of the corresponding cluster or <3 reads in all other species
